# Supplementary material for: Detection of Genes Encoding Microbial Surface Component Recognizing Adhesive Matrix Molecules in Methicillin-Resistant Staphylococcus aureus Isolated from Pyoderma Patients
Source: Genes (Basel). 2023 Mar 24;14(4):783. doi: 10.3390/genes14040783 (PMC10137381; doi:10.3390/genes14040783)
Supplement: Supplementary file 1 [file genes-14-00783-s001.zip]

Archive with 1 entries (1 files):
- genes-2276663-supplementary.pdf
